# Supplementary material for: Development of an implementation plan for a school-based multimodal approach for depression and suicide prevention in adolescents
Source: Front Public Health. 2024 May 10;12:1386031. doi: 10.3389/fpubh.2024.1386031 (PMC11122015; doi:10.3389/fpubh.2024.1386031)
Supplement: Supplementary file 3 [file Table_2.XLSX]

## Sheet: Strategy selection
Category	Strategies	Achievability	Relevance	Selected	Current practical application
Use evaluative & iterative strategies	Conduct cyclical small tests of change (piloting or trialing the practice first)	High	Low	No	X
Change infrastructure	Pruning competing initiatives	Medium	High	Yes	X
	Change/alter environment	High	High	Yes	X
Adapt & tailor to the context	Test-Drive and Select Practices	Low	Low	No	X
	Tailor strategies	High	High	Yes	X
Develop stakeholder interrelationships	Identify and prepare champions	High	High	Yes	X
	Build partnerships (i.e., coalitions) to suppor implementation	High	High	Already applied	Formation of a STORM steering group and program group with representatives from all involved parties. Steering group make directional decisions about the execution of STORM. Program group coordinate STORM in practice.
	Capture and share local knowledge	High	Medium	Already applied	Using train-the-trainer methods where experienced trainers educate other professionals to provide the trainings within their region or organization.
	Use advisory boards and workgroups	High	High	Already applied	Formation of STORM workgroup per school to promote collaboration, cohesion, consultancy and planning at a school level.
	Promote network weaving	High	High	Yes	X
Provide interactive assistance	Facilitation/problem-solving	Medium	Medium	Already applied	Formation of a STORM team which connects all involved parties and drives collaboration on delivery and managerial levels, ensures quality sustainment within the region, provides trainings within the networky, and coordinates periodical evaluation.
Train & educate stakeholders	Shadow other experts	Low	Low	No	X
	Conduct ongoing training	High	High	Already applied	Provision of all necessary trainings for applying STORM in practice and provision of refreshment trainings annually or every two years, depending on the training.
