# Supplementary material for: Development of an implementation plan for a school-based multimodal approach for depression and suicide prevention in adolescents
Source: Front Public Health. 2024 May 10;12:1386031. doi: 10.3389/fpubh.2024.1386031 (PMC11122015; doi:10.3389/fpubh.2024.1386031)
Supplement: Supplementary file 5 [file Table_4.XLSX]

## Sheet: Blad1
CFIR domain	Domain definition	Operationalisation	Code	Definition	Matching CFIR 2022 construct
1 Innovation	The “thing” being implemented, e.g., a new clinical treatment, educational program, or city service.	STORM	1.1 + conceptions STORM	Positive conceptions about STORM	Multiple constructs
			1.2 - conceptions STORM	Negative conceptions about STORM	Multiple constructs
			1.3 + conceptions MHP	Positive conceptions about universal prevention program	Multiple constructs
			1.4 - conceptions MHP	Negative conceptions about universal prevention program	Multiple constructs
			1.5 + conceptions GKT	Positive conceptions about gatekeeper training	Multiple constructs
			1.6 - conceptions GKT	Negative conceptions about gatekeeper training	Multiple constructs
			1.7 + conceptions screening	Positive conceptions about the screening	Multiple constructs
			1.8 - conceptions screening	Negative conceptions about the screening	Multiple constructs
			1.9 + conceptions OVK	Positive conceptions about "Op Volle Kracht"	Multiple constructs
			1.10 - conceptions OVK	Negative conceptions about "Op Volle Kracht"	Multiple constructs
			1.11 + conceptions network collaboration	Positive conceptions about the network collaboration that is part of STORM	Multiple constructs
			1.12 - conceptions network collaboration	Negative conceptions about the network collaboration that is part of STORM	Multiple constructs
			1.13 + effectiveness STORM	Positive conceptions about the effectiveness of STORM	Innovation Evidence-Base
			1.14 - effectiveness STORM	Negative conceptions about the effectiveness of STORM	Innovation Evidence-Base
			1.15 urgency	Urgency felt by interviewee for depression and suicide prevention and how STORM meets this urgency	Innovation Relative advantage
2 Outer Setting	The setting in which the Inner Setting exists, e.g., hospital system, school district, state. There may be multiple Outer Settings and/or multiple levels within the Outer Setting (e.g., community, system, state).	The broad context in which STORM operates, which includes regional/suborganizational influences, national influences, political climate, societal themes, etc.	2.1 + national coordination	Positive conceptions about national coordination	Other Implementation Support
			2.2 - national coordination	Negative conceptions about national coordination	Other Implementation Support
			2.3 + regional coordination	Positive conceptions about regional coordination	Implementation Leads
			2.4 - regional coordination	Negative conceptions about regional coordination	Implementation Leads
			2.5 network composition	Current composition of the network of care and education	Partnerships & Connections
			2.6 collaboration within network	Current collaborations within the network of care and education	Partnerships & Connections
			2.7 + fit with current way of working	Positive conceptions about the fit between STORM and current practice	Compatilbility
			2.8 - fit with current way of working	Negative conceptions about the fit between STORM and current practice	Compatilbility
			2.9 + political support	Positive conceptions about political support	Local Conditions
			2.10 - political support	Negative conceptions about political support	Local Conditions
			2.11 staff shortages	Influence of staff shortages on STORM	Work Infrastructure
			2.12 staff turnover	Influence of staff turnover on STORM	Local Conditions
			2.13 waitlists mental healthcare	Influence of waitlists in mental healthcare on STORM	Local Conditions
			2.14 position of schools in society	Position of schools in society and how this influences STORM	None
			2.15 sustainment after National Agenda	How STORM will be sustained after the National Agenda Suicide Prevention ends in 2025	Sustainment
3 Inner Setting	The setting in which the innovation is implemented, e.g., hospital, school, city. There may be multiple Inner Settings and/or multiple levels within the Inner Setting, e.g., unit, classroom, team.	All organizations involved in STORM which are: public health services, mental healthcare organizations, secondary schools and vocational schools	3.1 + culture	Positive conceptions of organizational culture	Culture
			3.2 - culture	Negative conceptions of organizational culture	Culture
			3.3 + (org) fit with current way of working	Positive conception about the fit between STORM and current practice within organizations	Compatilbility
			3.4 - (org) fit with current way of working	Negative conception about the fit between STORM and current practice within organizations	Compatilbility
			3.5 + connections within organizations	Positive conception about current connections within organizations	Relational Connections
			3.6 - connections within organizations	Negative conception about current connections within organizations	Relational Connections
			3.7 support base	Support base for STORM within organizations	Mission Alignment
			3.8 capacity	Capacity of organizations to implement STORM	Structural characteristics
			3.9 willingness to change	Willingness to change within organizations	Tension for Change
			3.10 work pressure	Influence of work pressure within organizations on the implementation of STORM	Work Infrastructure
4 Individuals	The roles and characteristics of individuals.	All individuals involved in the deliverance of STORM, including mentors and therapists in schools, youth nurses and youth physicians, mental healthcare professionals and other individuals who provide necessary trainings	4.1 perceived urgency	Urgency for depression and suicide prevention perceived by deliverers of STORM	Need
			4.2 + motivation	Positive conceptions of deliverers' motivation to work with STORM	Motivation
			4.3 - motivation	Negative conceptions of deliverers' motivation to work with STORM	Motivation
			4.4 skills	Current skills of deliverers related to working with STORM	Capability
			4.5 knowledge effectiveness of prevention	Knowledge of deliverers about the effectiveness of preventive programs	Capability
			4.6 resistance	Resistance among deliverers to work with STORM	Motivation
			4.7 conditions	Conditions that need to be met for deliverers to be able to work with STORM	Opportunity
5 Implementation process	The activities and strategies used to implement the innovation.	Activities and strategies that are currently applied or for which there is a need concerning the implementation of STORM	5.1 preparation	Activities to prepare for the implementation of STORM	Planning
			5.2 practical example	Need for practical examples to enhance the implementation of STORM	None
			5.3 training	Current state of and need for training	Doing
			5.4 monitoring	Current state of and need for monitoring	Reflecting & Evaluating
			5.5 stakeholder management	Current state of and need for stakeholder management	Engaging
			5.6 planning	Current state of and need for planning	Planning
			5.7 staffing	Current state of and need for staffing into STORM related functions	Engaging Innovation Deliverers
			5.8 stepped implementation	Need for stepped implementation of STORM	Planning
			5.9 + flexibility	Positive conceptions of the level of flexibility in the implementation of STORM	Adapting
			5.10 - flexibility	Negative conceptions of the level of flexibility in the implementation of STORM	Adapting
